# Supplementary material for: 1H-NMR Analysis of Wine Metabolites: Method Development and Validation
Source: Molecules. 2025 Dec 24;31(1):65. doi: 10.3390/molecules31010065 (PMC12787021; doi:10.3390/molecules31010065)
Supplement: Supplementary file 1 [file molecules-31-00065-s001.zip]

Archive with 1 entries (1 files):
- molecules-4010360-supplementary.pdf
